# Supplementary material for: QCM-D characterization of time-dependence of bacterial adhesion
Source: Cell Surf. 2019 Apr 6;5:100024. doi: 10.1016/j.tcsw.2019.100024 (PMC7389184; doi:10.1016/j.tcsw.2019.100024)
Supplement: Supplementary data 1 [file mmc1.xml]

<?xml version="1.0" encoding="UTF-8" standalone="no"?><data:data><datasets><author>terric@wpi.edu</author><type>0</type><dataset><value>1</value><reason>No data was used for the research described in the article</reason><comments/></dataset></datasets></data:data>
